# Supplementary material for: Revised Injury Severity Classification II (RISC II) is a predictor of mortality in REBOA-managed severe trauma patients
Source: PLoS One. 2021 Feb 10;16(2):e0246127. doi: 10.1371/journal.pone.0246127 (PMC7875379; doi:10.1371/journal.pone.0246127)
Supplement: S1 File — (XLSX) [file pone.0246127.s002.xlsx]

## Sheet: Data
SN	RISCII predicated survival (%)	Gender	Age	Previously healthy?	Mechanism of injury	Head injury	Glascow coma scale (GCS) on site	CPR on site	Injury score: ISS	Lowest blood pressure on arrival	Heart rate	Lowest saturation in the ER	Enlarged pupils	Ongoing Cardiopulmonary resuscitation (CPR) on arrival	Intubation in the Emergency Room	Hb	Base deficit	Lactate	Lowest blood pressure just before insertion (Systolic pressure in mmHg)	Lowest blood pressure just after insertion (Systolic pressure in mmHg)	ABO time in minutes	Partial inflation	Was periodical inflation used?	Primary localisation of the balloon	Total Packed red cells (Units) given after ABO during first 24h	Total FFP (Units) given after ABO during first 24h	30 days mortality
26	0.996316	2	46	0	1	0		0	11	4	2			0	0	155	-0.1	5.6	112	116	7	1		1	6	6	0
106	0.995033	1	31	1	1	0	1	0	14	3	3	3	0	0	0	133	-6	3.2	75	110	35	0	1	1	10	12	0
25	0.99394	2	27	0	1	0		0	22	3	2			0	1	123	-1.5	1.2	90	130	13	1		1	8	20	0
190	0.991837	2	69	1	1	0	1	0	19	4	3	3	0	0	1	135		4.1	78	100	65			3	6	3	0
189	0.986613	2	42	1	1	0	1	0	21	2	2	3	0	0	0	135		2.1	80	100							0
69	0.985226	1	20	1	1	0	1	0	38	4	2	3	0		0	119	-3	12	48	155	65	1	1	2	14	14	0
45	0.983698	1	49	0	1	0	1	0	34	1	2	3	0	0	1	136	1	1.9	67	191	70	1	0	1	14	10	0
114	0.983698	1	63	0	1	0	1	0	27						1	110	-1.8	3.4	105	136	65	1	1	1	22	26	0
176	0.982014	2	29	1	1	0		0	27	3	3	3	0	0	0	110	-8.3	2.02	88	107	35	0	0	3	4	0	0
17	0.975873	1	49		1	0		0	13	3	2			0	0	117	-0.9	3.7	89	141	13	1		1	18	20	0
146	0.975873	1	20	1	1	0		0	25	3	3		0	0	0	181	11.5	8.9	40	67		0	0	1	8	6	0
79	0.973403	1	45	1	1	1	2	0	16	0	4	3	0	0	1	155			0	130	55	1	1	1	13	15	1
132	0.973403	2	39	1	1	0		0	20	1	2			0	1	129	-1.9	2.7	40	123				1	14	22	0
73	0.970688	1	54	0	1	0	2	0	25	3	4	3	0	0	0		-5.3	5.1	55	30	6	0	0	3			1
93	0.970688	1	48	1	1	0	1	0		2	4	3	0	0	0	52	-3.5	2.6	60	95	55	0	0	3	12	8	0
95	0.970688	1	24	1	2	0	1	0	26	4	4	4	0	0	0	141	-3	3.2	50	80	34	1	1	1	8	4	0
166	0.970688	2	25	1	2	0		0	16	2	3	3	0	0	0	156	-3.5	1.97	70	140	45	0	0	1	18	6	0
72	0.964429	1	39	1	1	0	1	0	32	3		3	0	0	0	130	-9	7	30	60	12	0	0	3			1
44	0.956893	1	21	1	1	0	2	0	16	3	4	1	0	0	1	117	-14	8.1	75	110	45	0	0	3	14	14	0
87	0.956893	1	18	1	1	0	1	0	43	2	4	3	0	0	1	147	7.1	6.08	50	80	54	1	1	1	3	6	0
99	0.956893	1	50	1	1	0	1	0	34	2	4	3	0	0	1	124	18	3.2	50	100	36	1	1	1	10	16	1
156	0.956893	1	24	1	1	1		0	27	1	3	4	0	0	0	102	-7.4	6.8	52	78	12	0	0	3	6	8	0
188	0.956893	1	55	1	1	0	1	0	25	2			0	0	0	125		3.5	73	93	65			3	5	6	0
140	0.952574	1	27	1	2	0	2	0	29	4	4	3	0	0	1	124	-8	8.6	70	120	12	0	0	1	10	12	0
187	0.952574	2	60	0	1	0	1	0	16	2	4	3	0	0	0	57		3.5	75	98	36				8	7	0
131	0.947846	1	20		1	1		0	41	4	2					127	-1	2	105	150				1	8	4	0
145	0.947846	1	24	1	2	0			25	4	4		0	0	0	117	4.2	1.5	76	123		0	0	1	4	6	0
11	0.942676	1	58		1	1		0	18	3	2			0	0	136	-2.2		85	100	25	1		1	18	28	0
49	0.937027	1	39	1	1	0	1	0	16	1	4	1	0	0	0	114	-11	6.09	70	90	45	1	0	2	15	11	0
103	0.937027	1	44	1	1	0	1	0	16	2	4	2	0	0	1	72	-14	14	0	40	46	1	0	3	13	5	1
142	0.937027	2	75	1	1	0	1	0	14	2	3	3	0	0	1	110			60	80	56	1	0	1			0
28	0.930862	1	31	1	1	0	1	0	29	1	3	1	0	0	1	81			40	80	35			1	2	2	1
120	0.930862	1	45	0	1	0	1	0	34							95	-9.4	6.5	80	112	44	1		1	6	4	0
19	0.924142	2	26		1	0		0	35	3	2			0	1	113	-0.4	3.2	106	170	8	1		1	36	56	1
171	0.924142	1	41	1	2	0		0	25	2	2	1	0	0	0	150	-6.7	4.6	70	110	35	0	0	1	2	2	0
24	0.916827	1	61	0	1	0		0	34	4	4			0	0	84	-4.1	3.2	95	110	7	1		1	26	48	0
119	0.916827	1	51	0	1	0	3	0	17	2						110	-7.3	6.7	73	99	44	1		1	40	72	0
135	0.916827	1	65	0	1	0		0	22	2	4			0		91	-6	4.1	70	93				1	14	20	0
149	0.916827	1	39	1	2	0		0	25	3	4	3	0	0	0	97	-5.7	4.6	60	72	70	0	1	1	6	8	0
164	0.916827	1	49	1	2	0		0	25	0	3	3	0	0	0	124	-5	7.9	0	110	54	0	0	1	13	2	0
167	0.916827	1	24	1	2	0		0	25	2	3		0	0	0	159	-1.3	1.49	60	97	25	0	0	1	3	4	0
183	0.908877	1	64	1	1	0		0	25	0	0	1	0	0	0	106	-2.5	13.9	0	65	33	1	1	1	6	11	1
80	0.90025	1	41	1	1	1	3	0	34	2	4	3	0	0	1	118		2.6	60	120	56	1	0	3			0
97	0.90025	1	25	1	1	0	1	0	25	2	4	3	0	0	1	110	-11	7	40	60	36	1	0	3	6		0
177	0.90025	1	17	1	1	0		0	25	2	4	2	0	0	0	86	-8.7	3.45	71	102		1	0	3	7	6	1
34	0.890903	1	60	0	1	1	1	0	25	0	2	1	0	0	0	97	-9		0	140	56			1	14	14	0
38	0.880797	1	58	0	2	0	2	0	25	2	2	4	0	0	1	105	-7.3	7.4	57	86	70	1	0	2			0
78	0.880797	1	15	1	1	0	2	0	54	2	4	3	0	0	0	81	-9	4.7	50	60	35	1	1	3			0
30	0.869892	2	23	1	1	0	2	0	36	2	4	3	0	0	0	106	-12.8		74	70	13			1	12	10	0
67	0.869892	1	32	1	2	0	1	0	25	2	3	3	0	0	1	80			60	100	25	0	0	1	10	2	0
118	0.869892	1	29	0	1	0	1	0	25						1	136	-24.6	18	52	87	65	1	1	1	50	48	1
148	0.869892	1	46	1	1	1	1	0	43	0	0	3	0	0	0	117	-12.9	9.9	50	120	45	0		2	11	8	0
66	0.858149	1	27	1	1	0	1	0	41	0	4	3	0	0	1	99			0	120	17	0	0	1	8	6	0
88	0.858149	1	30	1	1	0	1	0	38	0	4			0	0				40	160	34	1	0	1			0
170	0.858149	1	49	1	2	0		0	25	2	2	3	0	0	0	114	-5	5.89	40	150	56	0	0	1	10	5	0
172	0.858149	2	58	1	2	0		0	26	2	2	3	0	0	0	109	-8.8	5.52	60	138	18	0	0	1	0	4	0
86	0.845535	1	37	1	1	0		0	32	2	4	2	0	0	0	74	-9.6	9.7	0	115		0		1	14	10	0
147	0.845535	2	53	1	2	0		0	25	2	3	3	0	0	0	126	-11.4	7.97	49	112	54	0	1	1	6	2	0
160	0.845535	2	25	1	2	0		0	25	2	4	3	0	0	0	153	-9.8	10.8	0	50	70	1	1	1	10	12	0
21	0.832018	1	23	1	1	0	1	0	57	2	4			0	1	143	-7.3	6.7	0	124		1		1	40	44	1
55	0.832018	1	27	1	1	0	1	0	50	3	3	3	0	0	0				60	90	65	0	1	3			0
57	0.832018	2	46	0	2	0	3	0	38	2	4	2	0	0	0				50	110	45	1	1	1	24	20	1
63	0.832018	1	41	1	1	0	3	0	36	2	3	1	0	0	0	122	-15		60	94	35	0	0	3	6	5	0
105	0.832018	2	47	1	1	1	1	0	29	0	4	3	1	0	1	61	15.2		50	100	25			1	6	5	1
165	0.832018	1	23	1	2	0		0	41	3	2	3	0	0	0	115	-3.1	4.75	40	134	34	0	0	1	4	7	0
169	0.832018	1	64	1	3	0		0	29	2	2	1	0	0	1	103	-5.1	2.84	41	86	26	1	0	1	6	12	0
31	0.817574	1	60	1	1	1	2	0	34	2	3	3	0	0	0	127			70	0	17	0	0	1			1
40	0.817574	2	57	1	1	0	1	0	57	2	3	3	0	0	1	94			0	100	54	1	0	2	2	2	1
162	0.817574	2	21	1	2	0		0	25	1	4	3	0	0	0	91	-12.1	5.78	60	98	36	0	0	1	4	4	0
42	0.802184	2	24	1	1	0	2	0	50	3	3	1	0	0	0	80		14.6	0	0		0	0	1			1
133	0.802184	1	75	0	1	1		0	24	2	2			0	1	84	-4.8	4.3	54	103				1	20	22	0
144	0.802184	1	33	1	1	0		0	41	2	4		0	0	0	109		1.62	65	98	26	0		1	2	4	0
155	0.802184	1	35	1	1	1		0	75	2	4	3	0	0	0	94	-2.2	2.8	40	120	16	0	0	1	5	9	0
20	0.785835	2	61	1	1	1		0	43	2	4			0	1	110	-6.1	4.2	150	160	7	1		1	10	10	0
85	0.785835	1	29	1	1	0		0	25	1	4	1	0	0	0	58	-14.3	10.8	0	112	12	1	0	1	9	13	0
90	0.785835	1	56	1	1	1		0	32	2	3	3	0	0	0			3.5	50	115	34	1	0	1			0
161	0.785835	2	37	1	2	0		0	25	2	2	3	0	0	0		-13.2	5.43	56	127	55	0	0	1	4	0	0
180	0.785835	1	24	1	2	0		0	29	2	3	3	0	0	1	58	22	5.6	97	129	54	0	0	1	13	14	1
27	0.768525	1	36	0	1	0		0	57	2	4			0	1	123	-10.5	9	76	115	36	1		1	40	80	0
71	0.768525	2	24	1	1	0	2	0	57	1	4	3	0	0	0	98	-14	9	50	90	24	0	0	1	6	4	1
75	0.768525	1	24	1	1	1	3	0	57	2	4	3	0	0	0	85	-6.8	5.6	85	100	25	0	0	1			1
104	0.768525	1	57	1	1	1	1	0	41	2	3	2	0	0	1	97			55	95	26			1	8	4	1
157	0.768525	2	35	1	2	0		0	41	2	4	2	0	0	0	88	-5.2	4.6	40	94	24	0	0	1	2	1	0
23	0.75026	1	34		1	1		0	50	4	4			0	1	91	-1.1	4.1	34	150	26	1		1	26	48	0
110	0.75026	1	17		1	0	2	0	35				0	0	0	87		16	90	127	35	1	1	1	30	22	1
141	0.75026	1	84	0	1	0	1	0	45	2	2	3	0	0	0	122	-2.4	2	61	61	25	1	1	1	4	0	1
150	0.75026	1	29	1	2	0		0	25	2	3	3	0	0	0	112	-10	5.11	52	87	18	0	0	1	4	4	0
168	0.75026	1	27	1	2	0	4	0	32	3	3	3	0	0	0	69	-0.3	2.54	65	87	55	1	0	1	10	9	0
184	0.75026	1	48	1	1	0			25	1	3	3	0	0	1	132	-21.4	13.9	46	198	45	0	0	1	6	9	1
2	0.731059	2	77	0	1	0		0	34	3	2			0	1	89	-1.4		75	100	13	1		1	64	56	1
139	0.731059	1	62	0	2	0		0	17	4				0	1	114	-15.5	14.1	70	70				1	52	54	0
10	0.689974	1	62		1	1		0	57	4	4			0	1	104	-7.1		96	133	8	1		1	16	14	0
91	0.689974	1	25	1	1	1	3	0	41	0		1	0	0	0	38	26		0	80	16	0	1	1	8	9	1
100	0.689974	1	33	1	1	1	2	0	50	2	3	3	0	0	1	107	10		80	110	70	0	1	3	10	18	1
134	0.689974	2	73	0	1	1		0	33					0	1	77	-14.6	15	90	100				1	16	20	0
56	0.668188	2	34	1	1	0	1	0	43	1	4	3		0	0	72	-24	10.94	60	90	44	1	0	3			0
60	0.668188	1	64	1	1	1	1	0	41	0	4	3	0	0	0	109	-12	7.6	70	85	54	1	1	3	14	1500	0
76	0.668188	1	37	1	1	1	3	0	48	1	2	1	0	0	0	117	19.6		0	70	65	0	1	1	8	8	1
111	0.668188	1	51	0	1	0	3	0	42	2	3			0	1	64	-5.2	7.5	55	156	70	1	1	1	46	60	0
153	0.668188	1	32	1	2	1		0	25	2	4	3	0	0	0	68	-10	6	50	67	35	0	0	1	5	2	0
4	0.645656	1	40	0	1	0		0	75	2	4			0	1	89	-6.3		79	115	65	1		1	40	46	1
12	0.622459	2	60		1	0		0	41	1	2			0	1	91	-1.7		62	138	7	1		1	2	8	0
50	0.622459	1	38	1	1	1	3	0	66	2	4	2	0	0	0	103	24		80	90	54	0	0	3	2	1	1
70	0.622459	2	80	0	1	0	2	0	16	2	4	3	0	0	1	71	-13	11	60	80	12	0	0	3	11	6	0
92	0.598688	1	27	1	1	1	4	0	57	0	1	1	0	0	0	69	19		0	40	46	0	0	1	6	2	1
96	0.598688	1	74	1	1	0	1	0	66	3	2	3	0	0	1	110	-9	2.9	40	75	18	1	0	3	9	2	0
22	0.574443	1	55	0	1	1		0	50	1	2			0	0	95	-2.1	2.1	40	162	13	1		1	20	22	1
52	0.574443	1	77	1	1	0	1	0	25	2	2	3	0	0	1		-10		60	100	47	1	0	3	1	0	0
186	0.574443	2	56	1	1	1	4	0	57	4	4	2	1	0	1	140		1	46	61	70				7	6	0
41	0.549834	2	38	1	1	1	3	0	48	2	4	2	0	0	1	92	-15.1		70	90	45	0	0	3	5	3	1
74	0.549834	1	64	0	1	0	2	0	59	1	4	1	0	0	1				85	95	35	0	0	1	8	2	1
159	0.549834	2	48	1	2	0		0	25	1	3	3	0	0	1	81	-24	4.55	41	98	17	0	0	1	6	4	0
47	0.524979	1	21	1	1	1	3	0	34	2	4	3	0	0	1	88	-14.4		80	120	35	0	0	1	8	5	1
59	0.524979	1	88	0	1	1	3	0	32	4	3	4	0	0	1	92	-8.1	4.3	50	110	75	1	1	1	4	2	0
102	0.524979	1	61	0	1	0	2	0	38	1	4	1	0	0	1	110	-20	15	42	70	36	1	0	3	76	1800 ml	0
163	0.524979	1	26	1	2	0		0	50	2	4	2	0	0	0	150	-10.2	5.61	60	110		0	0	1	5	4	0
61	0.5	2	85	0	1	0	1	0	57	2	3	3	0	0	0	83	-0.9		70	110	44	1	0	3	3	2	1
152	0.5	1	38	1	2	0		0	25	2	3	2	0	0	0	83	-21	4.4	0	102	46	0	1	1	10	8	0
82	0.475021	2	61	0	1	0	1	0	66	0	4	1	0	0	0	61	-15	9	40	80	65	1		1	16	3	1
94	0.450166	2	71	1					50	1	4	3	0	0	0	85	-7	8							2	3	1
117	0.450166	2	63	0	1	1	4	0	45						1	85	-6.2	5.6	68	126	70	1		1	143	14	1
136	0.450166	1	82	0	1	0		0	20	3	2			0	1	52	-11.5	5.9	99	119				1	22	16	0
138	0.450166	2	4	1	1	0	1	0	75	1	4			0	1	117	-18.1	15	0	0				1	6	6	1
9	0.425557	1	80		1	0	1	0	34	2	4			0	1	89	-2.8		0	160		1		1	10	10	0
37	0.425557	2	59	1	1	1	3	0	32	2	4	2	0	0	0	106	-19.7	12.3	60	132	25	0	0	1	2	2	1
77	0.425557	1	77	0	1	0	1	0	50	3	4	1	0	0	1	81	-11	7.7	40	10	17	0	0	1	12	6	1
81	0.425557	1	75	0	1	1	3	0	34	2	4	1	0	0	0	138	-3	6.2	45	50	55	1	1	3	12	14	1
101	0.425557	1	77	0	1	1	1	0	50	2	2	2	0	0	1	111	7.2	2.2	70	120	35	0	0	3	3	5	1
182	0.425557	1	28	1	1	0		0	54	3	4	3	0	0	0	159	-19.7	13.5	66	80	65	0	1	1	20	25	1
109	0.401312	2	60	0	1	0	2	1	34	0	0	4		1	0	87	-8.9	19	83	91	70	1	1	1	42	38	1
130	0.401312	1	67	0	1	1		0	75	1					1	79	-7.1	7.3	48	145				1	12	20	1
3	0.377541	2	40	1	1	1		1	41	2	3			0	0	109	-13.6		80	113		1		1	20	6	0
13	0.377541	1	59		1	0	3	0	42	3	2			0	1	126	-15.8	10.7	0	100		0		1	6	6	1
158	0.377541	1	22	1	2	0		0	50	2	2		0	0	0	106	-12	7.5	50	98	55	0	0	1	7	15	0
14	0.354344	1	76		1	0	1	1	33	5	0			1	1	112	-4.3	7.2	0	0		0		1	0	0	1
54	0.354344	1	19	1	2	0	3	0	59	0	3	2	0	0	1	81	-10		85	85	17	0	0	1			1
129	0.354344	1	70	0	1	1		0	54	3	2				1	101	2	4.2	82	151				1	24	30	1
174	0.354344	1	26	1	2	0		0	50	2	4	3	0	0	0	59	-8.6	6.54	32	203	70	1	0	1	2	8	0
33	0.331812	2	50	1	1	1	2	0	41	0	3	3	1	0	0	55	14		0	60	35			1	2	2	1
68	0.331812	1	36	1	1	1	2	0	48	0	4	1	1	0	0	39			0	85	25	0	1	1		3	1
112	0.331812	1	78	0	1	0	2	1	38	0				1	0	127	-7.1	6.1	0	0	45	1	1	1	58	70	0
18	0.310026	2	85		1	0		0	34	2	2			0	0	100	-2.2	3.7	63	100	65	0		1	12	10	1
181	0.310026	1	48	1	2	0		0	50	2	4	3	0	0	0	62	-12.4	11.02	40	165		0	0	1	21	16	1
154	0.28905	1	49	1	2	0		0	25	1	2	3	0	0	0	82	-19	13.2	40	100		0	0	1	5	6	0
32	0.268941	1	34	1	1	1	3	0	32	2	2	2	1	0	0	69			50	80	45			1	2	3	1
151	0.268941	1	37	1	2	0		0	50	3	3	2	0	0	0		-21	17	33	35		0	0	1			1
124	0.24974	1	20	1	1	1		1	50	3	2			0		119	-7.1	2.6	93	68				1	30	28	1
173	0.24974	2	50	1	1	0		0	25	2	4	1	1	0	1	71	-22	11.5	77	92	70	1	0	3	14	12	1
65	0.231475	2	84	0	1	0	2	0	32	2	4	2	0	0	1	95	-15.2	9.5	0	74	35	1	1	1	8	0	1
179	0.231475	2	57	1	1	1		0	66	3	3	2	0	0	0	29	-21.8	16.2	30	110	55	0	1	1	8	9	0
84	0.214165	1	77	1	1	0	2	0	59	2	4	2	0	0	1	102	-26.6	22	60	90	65	1	0	3	10	10	1
36	0.197816	1	23	1	2	0	4	0	38	0		1		1	1				0	0	45	0	1	1			1
64	0.197816	1	41	1	2	0	3	1	34	0		1	0	1	0	86	-11.1		60	80	75	0	1	1	24	20	1
121	0.197816	2	79	0	1	0		0	34	0	4			0	1	84	-18.3	8.3	40	124				1	24	22	1
35	0.182426	1	61	0	1	1	4	1	48	0	3	2	0	1	1				40	90	45	1	1	1			0
29	0.167982	1	88	0	1	0	3	0	41	2	4	1		0	0	89	-7.8		60	160							1
39	0.167982	1	35	1	2	0	1	0	59	2	3	3	0	0	0	100	-16.7		84	144	25	0	0	1	5	3	1
5	0.154465	1	96		1	0		0	38	2	2			0	1	95	-11.9		80	90	46	0		1	4	10	1
46	0.141851	1	53	1	1	1	4	0	50	2	4	2	1	0	0	145	-8.7	2.8	69	190	18	1	1	1			1
8	0.119203	1	76		1	0		0	34	1	2			0	0	77	-16.2		40	100	65	1		1	30	34	1
51	0.119203	2	32	1	1	0	4	1	59	1	4	2	0	0	0	50			30	50	16		0	3			0
137	0.119203	1	46	1	1	0		1	75	0				1	1	76	-13.3	18	0	0				1	4	0	1
178	0.119203	1	27	1	2	1		0	54	2	2	2	0	0	1	58	-18.4	14.9	0	76	7	0	0	1	13	15	1
15	0.109097	1	59		1	1		0	66	1	4			0	1	103	-16.6	11.4	64	90	44	1		1	80	84	0
89	0.109097	1	28	1	1	1	4	0	75	1	4	2		0	0	85	-12	9.8	50	80	26	1	0	3	14	6	1
116	0.109097	2	43	0	1	1	4	0	50						0	85	-21.3	18	94	95	70	1	1	1	82	72	1
175	0.109097	1	73	1	1	0		0	25	0	0		0	1	1	80	-28.2	22.6	0	80	70	1	0	1	23	21	1
185	0.0997505	1	16	1	1	1	4	0	75	2	4	3	1	0	0	96		13.9	70	85		1	0		2	2	1
6	0.091123	2	86		1	1		0	57	1	4			0	1	66	-8.8		40	90	65	0		1	14	20	1
53	0.0831727	1	88	0	1	0	1	0	32	0		1	0	1	0	119	-13	5.6	50	100	45	1	0	1	4	3	1
126	0.0831727	2	65	0	1	0		1	54	0	1			1			-24.7	2.1	0	0		0		1	14	0	1
43	0.0691384	1	42	1	1	1	2	1	54	0	2			0	1	142	-16.1	9.4	0	90	35	0		1	4	0	1
7	0.0629734	2	72		1	1	4	0	51	2	2			0	1	66	-10		0	100		1		1	18	30	1
127	0.0573242	1	78	0	1	0	4	1	43	4	4					102	-20.4	12.7	147	116				1	34	26	1
107	0.0474259	1	54	1	1	0	1	1	25	0	0	1	1	1	0	49	-24.9	10.6	40	40	13	0	0	3			1
123	0.0474259	1	88	1	1	1		0	59	1	0				1	104	-12.6	9.1	40	95				1	40	32	1
113	0.0431073	2	58	0	1	0	4	1	54							87	-16.8	13.7	57	136	70	1	1	1	28	50	0
115	0.0431073	2	21	0	1	1	4	1	41	0				1		108	-16.1	13.4	112	131	7	1		1	12	18	1
16	0.0355712	1	68		1	1	3	0	75	5	0			1	0	101	-18.3	13.1	0	0		0		1	0	0	1
62	0.0355712	2	44	1	1	1	3	0	41	0	2	2	1	1	0	52			0	0	16	0	0	1			1
125	0.0322955	1	78	0	1	1	4	1	38	0				1		116	-24.1	17	0	129				1	38	32	1
122	0.026597	1	73	0	1	1		1	57	0	0			1	0	95	-23	9.8	0	200				1	24	22	1
108	0.0218813	1	40	1	1	0	4	1	38	2	4	2	1	0	0	103	-26	11.7	57	90	65	1	1	1	24	28	0
48	0.0198403	1	57	0	1	1	4	0	66	1	2	1	1	1	0	104			40	50	35	0	0	1			1
58	0.0179862	1	66	1	1	1	4	1	75	0		1	1	1	0	116	-10	18.88	60	110	36	0	0	1	0	0	1
83	0.014774	1	68	1	1	1	4	1	66	2	3	2	0	0	0	72	-10.3	9.7	64	95	70	0	1	3	12	10	1
143	0.014774	1	10	1	1	1	4	1	29	1	3	3	1	0	0	38	-28	12.2	56	96	56	1	1	1	15	14	1
98	0.0121284	2	19	1	1	0	4	1	75	0	0	1	1	1	0				0		70	0	0	1	14	8	1
128	0.00183294	1	79	0	1	1	4	1	75	0					1	67	-18.4	7.3	64	140				1	34	30	1
